# Supplementary material for: Background subtraction for night videos
Source: PeerJ Comput Sci. 2021 Jun 10;7:e592. doi: 10.7717/peerj-cs.592 (PMC8205302; doi:10.7717/peerj-cs.592)
Supplement: Supplemental Information 1 [file peerj-cs-07-592-s001.zip]

Archive with 5 entries (4 files):
- code/
- code/algorithms.py
- code/configuration.py
- code/main.py
- code/utils_func.py
