# Supplementary material for: Background subtraction for night videos
Source: PeerJ Comput Sci. 2021 Jun 10;7:e592. doi: 10.7717/peerj-cs.592 (PMC8205302; doi:10.7717/peerj-cs.592)
Supplement: Supplemental Information 1 [file peerj-cs-07-592-s001.zip › code/algorithms.py]

#!/usr/bin/env python3
import math

import numpy as np
from time import time
# from numba import autojit, jit, cuda
import cv2
import scipy.io as sio
from pandas import DataFrame
# import random
#from utils_func import compute_one_pixel_with_gpu_kernel
#from utils_func import compute_one_pixel_without_gpu
import utils_func as utils_func
import configuration as config

def timer(func):
    def deco(*args, **kwargs):  
        start = time()
        res = func(*args, **kwargs)
        stop = time()
        print('function (%s) cost %f seconds' %(func.__name__,stop-start))
        return res 
    return deco

class Model():

    def __init__(self,init_image,init_images,ROI):
        self.ROI = ROI.copy()
        self.image_path = 'image_path'
        self.current_frame = 1
        img_shape = init_image.shape
        if len(img_shape) == 3: 
            self.img_height,self.img_width,self.img_channel = img_shape
        else:
            self.img_height,self.img_width = img_shape
            self.img_channel = 1

        self.bg_samples = np.zeros(
            (self.img_height,self.img_width,config.number_samples,config.attribute),dtype = np.uint8)
        self.bg_weights = np.zeros(
            (self.img_height,self.img_width,config.number_samples),dtype = np.float64)
        # motion region long term and short term 
        self.motion_region_lt = np.ones((self.img_height,self.img_width))
        self.motion_region_st = np.ones((self.img_height,self.img_width))

        self.last_mask = np.full((self.img_height,self.img_width),True)
        self.mask = np.full((self.img_height,self.img_width),False)
        self.motion_mask = np.full((self.img_height,self.img_width),False)
        self.segment_mask = np.full((self.img_height,self.img_width),False)
        self.previous_motion_mask = np.full((self.img_height,self.img_width),False)

        # last rgb values, scaled in range (0,255)
        if self.img_channel==3:
            self.last_rgb_values = np.zeros((self.img_height,self.img_width,3),dtype=np.uint8)
            #self.next_image = np.zeros((self.img_height,self.img_width,3),dtype=np.uint8)
        else:
            self.last_rgb_values = np.zeros((self.img_height,self.img_width),dtype=np.uint8)
            #self.next_image = np.zeros((self.img_height,self.img_width),dtype=np.uint8)
        # threshold Rx
        self.model_Rx = np.ones((self.img_height,self.img_width))
        # update rate Tx
        self.model_Tx = np.full((self.img_height,self.img_width),1.0)
        # auxiliary parameter
        self.model_Vx = np.zeros((self.img_height,self.img_width))
        # auxiliary parameter
        self.model_blink_frequence = np.ones((self.img_height,self.img_width))

        self.min_weight_index = np.zeros((self.img_height,self.img_width),dtype=np.uint8)
        self.max_weight = np.zeros((self.img_height,self.img_width))
        
        self.texture_feature = np.zeros((self.img_height,self.img_width))

        self.background_image = np.zeros((self.img_height,self.img_width),dtype=np.uint8)
        self.motion_region = np.full((self.img_height,self.img_width),False)
        self.min_weber_rate = np.zeros((self.img_height,self.img_width))
        self.saturation = np.zeros((self.img_height,self.img_width))
        self.min_enhanced_feature = np.zeros((self.img_height,self.img_width))
        self.min_effective_feature = np.zeros((self.img_height,self.img_width))
        #self.ROI = np.full((self.img_height,self.img_width),False)
        #self.immobilization_sample = np.array(random.sample(range(0,config.number_samples),5),dtype=np.uint8)

        # block and grid`s configuration of GPU
        if config.using_gpu==True:  
            self.BLOCKDIM = (16,8)
            blockspergrid_w = math.ceil(self.img_width/self.BLOCKDIM[0])
            blockspergrid_h = math.ceil(self.img_height/self.BLOCKDIM[1])
            self.GRIDDIM = (blockspergrid_w,blockspergrid_h)
        if self.img_channel==3:
            self.__init_bg_samples(init_image,init_images)
        # debug data
        self.debug_data = np.zeros((self.img_height,self.img_width))

    def __init_bg_samples(self,init_image,init_images):
        self.light_detection = self.__light_detection_unit_suit_check(init_image)
        for i in range(config.number_samples):
            self.bg_samples[:,:,i,0] = init_image[:,:,0].copy()
            self.bg_samples[:,:,i,1] = init_image[:,:,1].copy()
            self.bg_samples[:,:,i,2] = init_image[:,:,2].copy()
            #self.bg_weights[:,:,i] = np.full((self.img_height,self.img_width),1)
            self.bg_weights[:,:,i] = np.full((self.img_height,self.img_width),10000)

        num_of_image = init_images.shape[-1]

        for w in range(self.img_width):
            for h in range(self.img_height):
                for idx in range(8):
                    y,x = utils_func.device_choose_neighboor(h,w,self.img_width,self.img_height,idx)
                    self.bg_samples[h,w,idx,0] = init_image[y,x,0]
                    self.bg_samples[h,w,idx,1] = init_image[y,x,1]
                    self.bg_samples[h,w,idx,2] = init_image[y,x,2]
        
        for i in range(8,8+num_of_image):
            self.bg_samples[:,:,i,0] = init_images[:,:,0,i-8].copy()
            self.bg_samples[:,:,i,1] = init_images[:,:,1,i-8].copy()
            self.bg_samples[:,:,i,2] = init_images[:,:,2,i-8].copy()

        #self.debug_one_pixel_print(0,0)
    def __light_detection_unit_suit_check(self,image):
        height = image.shape[0]
        width = image.shape[1]
        max_rgb = np.max(image,axis=2)
        min_rgb = np.min(image,axis=2)
        average = np.sum(max_rgb-min_rgb)/(height*width)
        if average > config.suit_check:
            return True
        else:
            return False
        
    #@timer
    def __matching_BG(self,current_rgb_values):

        if_update_samples = \
                utils_func.pixel_updated_probability(self.model_Tx.copy().astype(np.int32))
        if_update_neighboors = \
                utils_func.pixel_updated_probability(self.model_Tx.copy().astype(np.int32))
        stochastic = np.random.rand(self.img_height,self.img_width)
        random_neighboor_idx = np.random.randint(0,8,(self.img_height,self.img_width))
        which_samples = utils_func.random_choose_sample(np.full(self.mask.shape,config.number_samples))


        if config.using_gpu==True:
            '''computing with gpu'''
            samples = np.ascontiguousarray(self.bg_samples)
            weights = np.ascontiguousarray(self.bg_weights)
            
            utils_func.compute_one_pixel_with_gpu_kernel[self.GRIDDIM,self.BLOCKDIM](
                self.segment_mask,
                self.motion_mask,
                self.background_image,
                self.min_enhanced_feature,
                self.min_weber_rate,
                self.saturation,
                self.min_effective_feature,
                self.max_weight,
                self.min_weight_index,
                self.model_Rx,
                self.texture_feature,
                if_update_samples,
                if_update_neighboors,
                samples,
                weights,
                current_rgb_values,
                stochastic,
                random_neighboor_idx,
                which_samples,
                self.light_detection)

            if config.if_stochastic_update and config.if_update_neighboor == True:
                pass
                #self.__update_samples(current_rgb_values)
                #mask = np.logical_and(if_update_samples,if_update_neighboors)
                #which_samples = np.where(mask==True,which_samples,np.full(which_samples.shape,-1))
                #self.__update_neighboor_random(self.bg_samples,which_samples,current_rgb_values)
        else:
            '''computing without gpu'''
            utils_func.compute_one_pixel_without_gpu(
                self.segment_mask,
                self.motion_mask,
                self.background_image,
                self.min_enhanced_feature,
                self.min_weber_rate,
                self.saturation,
                self.min_effective_feature,
                self.max_weight,
                self.min_weight_index,
                self.model_Rx,
                self.texture_feature,
                if_update_samples,
                if_update_neighboors,
                self.bg_samples,
                self.bg_weights,
                self.ROI,
                current_rgb_values,
                stochastic,
                random_neighboor_idx,
                which_samples,
                self.light_detection)

        self.motion_region_st = self.motion_region_st*(1 - config.learning_rate_st) +\
                                    self.min_weber_rate*config.learning_rate_st
        self.motion_region_lt = self.motion_region_lt*(1 - config.learning_rate_lt) + \
                                    self.min_weber_rate*config.learning_rate_lt

    def __compute_parameter_Vx(self):
        blinks = self.motion_mask ^ self.previous_motion_mask
        #self.save_variables('./debug_save/temp/',np.where(blinks,1.0,0.0))
        self.model_Vx = self.model_Vx*100.0
        self.model_Vx += np.where(blinks==True,config.Vx_INCR,config.Vx_DECR)

        self.model_Vx = np.where(self.model_Vx<1,1.0,self.model_Vx) 
        self.model_Vx = np.where(self.model_Vx>100,100.0,self.model_Vx)
        self.model_Vx = self.model_Vx/100.0
    
    def __compute_parameter_Rx(self):

        motion_min = np.minimum(self.motion_region_st,self.motion_region_lt)
        #self.debug_data = weber_min
        mask = np.where(self.model_Rx<(1+motion_min),True,False)
        #mask = np.where(weber_min>0.0,True,False)
        #self.save_variables(weber_min)
        self.model_Rx += \
            np.where(mask==True,0.5*(np.square(self.model_Vx-0.1)) ,-0.001/(self.model_Vx))
            #np.where(mask==True,0.05*(np.square(self.model_Vx-0.1)) ,-0.001/(self.model_Vx))

            #np.where(mask==True,0.2*self.model_blink_frequence**2 ,-0.001/(self.model_blink_frequence ))
        self.model_Rx = \
            np.where(self.model_Rx<config.model_Rx_lower,config.model_Rx_lower,self.model_Rx)
        self.model_Rx = \
            np.where(self.model_Rx>config.model_Rx_upper,config.model_Rx_upper,self.model_Rx)
        #self.save_variables((self.model_Rx-1)/4)

    def __compute_parameter_Tx(self):
        '''
        max_term = utils_func.batch_max(self.motion_region_st,self.motion_region_lt)
        min_term = utils_func.batch_min(self.motion_region_st,self.motion_region_lt)
        multiplication = min_term*self.model_Vx*200
        multiplication = np.where(self.motion_mask==False,0.97*multiplication,multiplication)

        self.model_Tx = (multiplication*255).astype(np.uint16)
        self.model_Tx = np.where(self.model_Tx<config.Tx_lower,config.Tx_lower,self.model_Tx)
        self.model_Tx = np.where(self.model_Tx>config.Tx_upper,config.Tx_upper,self.model_Tx)
        '''
        #print(multiplication)
        
        max_Dmin = np.maximum(self.motion_region_st,self.motion_region_lt)
        min_Dmin = np.minimum(self.motion_region_st,self.motion_region_lt)
        multi = np.maximum(0.001,min_Dmin*self.model_Vx)
        multi = np.where(multi>1,1.0,multi)

        max_Dmin = np.maximum(0.001,max_Dmin)
        
        dev = (self.model_Vx)/max_Dmin
        self.model_Tx += np.where(self.motion_mask==True,2.0/multi,-50*dev)
        #self.model_Tx += np.where(self.motion_mask==True,2.0/multi,-120*dev)
        self.model_Tx = np.where(self.model_Tx<config.Tx_lower,config.Tx_lower,self.model_Tx)
        self.model_Tx = np.where(self.model_Tx>config.Tx_upper,config.Tx_upper,self.model_Tx)
        #self.save_variables(self.model_Tx/255)
        #self.save_variables(temp_dev/np.max(temp_dev))
        

    def __update_parameter(self,mask,rgb_values):

        self.__compute_parameter_Vx()
        #self.__new_compute_blink_frequence()
        #self.__compute_parameter_Rx()
        self.__compute_parameter_Tx()
        #self.motion_region = np.where(self.model_blink_frequence>0.2,True,False)
        self.previous_motion_mask = self.motion_mask.copy()
        self.last_mask = mask.copy()
        self.last_rgb_values = rgb_values.copy()

    def __fill_hole(self,bin_image):
        height = bin_image.shape[0]
        width = bin_image.shape[1]
        temp = np.zeros((height+2,width+2),dtype=bin_image.dtype)
        temp[1:height+1,1:width+1] = bin_image.copy()

        cv2.floodFill(bin_image.copy(), temp, (0, 0), cv2.FLOODFILL_FIXED_RANGE)
        #cv2.floodFill(bin_image.copy(), temp, (0, 0), cv2.FLOODFILL_MASK_ONLY)
        cut_image = np.zeros((height,width),dtype=bin_image.dtype)
        cut_image = temp[1:height+1,1:width+1]
        result = np.logical_or(bin_image,np.logical_not(cut_image))
        result = np.where(result==True,255,0).astype(np.uint8)
     
        return result


    def computing_texture_feature(self,cur_gray,pre_gray,next_gray,bg_gray):
        if config.using_temporal_info_by_texture == True:
            current_frame_feature,bg_feature = utils_func.computing_texture(cur_gray,pre_gray,next_gray,bg_gray)
        else:
            current_frame_feature,bg_feature = utils_func.computing_texture(cur_gray,cur_gray,cur_gray,bg_gray)
        #bg_feature = self.__computing_texture(bg_gray,bg_gray,bg_gray)
        feature = utils_func.texture_subtraction(current_frame_feature,bg_feature)

        self.texture_feature = feature

    def __post_processing(self,image):
        kernel = np.ones((7, 7), np.uint8)
        '''
        img_medianBlur=cv2.medianBlur(image,9)
        result = cv2.dilate(img_medianBlur, kernel)
        #result = self.__fill_hole(dilation)
        '''
        image=cv2.medianBlur(image,3)
        dilation = cv2.dilate(image, kernel)
        result = self.__fill_hole(dilation)
        result = cv2.erode(result,kernel)         
        return result

    def segmentation_image(self,mask):
        img_shape = mask.shape
        mask = np.logical_and(mask,self.ROI)
        seg_image = np.zeros((img_shape[0],img_shape[1]),dtype = np.uint8)
        forground = np.full((img_shape[0],img_shape[1]),255,dtype = np.uint8)

        seg_image = np.where(mask==True,forground,0)

        return seg_image

    #@timer
    def ones_iteration(self,current_image,next_image,image_path):
        self.image_path = image_path
        #self.next_image = next_image
        if self.img_channel==3:
            if config.gray_model==0:
                cur_gray = np.max(current_image,axis=2)
                last_gray = np.max(self.last_rgb_values,axis=2)
                next_gray = np.max(next_image,axis=2)
            elif config.gray_model==1:
                cur_gray = np.sum(current_image,axis=2)//3
                last_gray = np.sum(self.last_rgb_values,axis=2)//3
                next_gray = np.sum(next_image,axis=2)//3
            else:
                cur_gray = cv2.cvtColor(current_image,cv2.COLOR_BGR2GRAY)
                last_gray=cv2.cvtColor(self.last_rgb_values,cv2.COLOR_BGR2GRAY)
                next_gray=cv2.cvtColor(next_image,cv2.COLOR_BGR2GRAY)

            self.computing_texture_feature(cur_gray,last_gray,next_gray,self.background_image)
            self.__matching_BG(current_image)
            seg_image = self.segmentation_image(self.segment_mask)
            seg_image = self.__post_processing(seg_image)
            self.__update_parameter(self.motion_mask,current_image)
            self.current_frame += 1
        else:
            pass
        return seg_image

    def save_variables(self,binary_path,image):
        #saved_images = binary_path + "bin" + (self.image_path.split('/')[-1][2:]).split('.')[0]+'.png'
        saved_images = binary_path + "bin" + self.image_path.split('/')[-1][2:]
        cv2.imwrite(saved_images,image)
    def save_variables_as_png(self,binary_path,image):
        saved_images = binary_path + "bin" + (self.image_path.split('/')[-1][2:]).split('.')[0]+'.png'
        #saved_images = binary_path + "bin" + self.image_path.split('/')[-1][2:]
        cv2.imwrite(saved_images,image)
    def save_mat(self,data):
        sio.savemat('saveddata.mat', {'data': data})


    def debug_one_pixel_print(self,h=0,w=0):
        frame = {"R":self.bg_samples[h,w,:,0],
                    "G":self.bg_samples[h,w,:,1],
                    "B":self.bg_samples[h,w,:,2],
                    #"Weight1":self.bg_samples[h,w,:,3],
                    "Weight2":self.bg_weights[h,w,:]}
        cell = DataFrame(frame,index=list(range(0,config.number_samples)))
        print(cell)
