# Supplementary material for: Background subtraction for night videos
Source: PeerJ Comput Sci. 2021 Jun 10;7:e592. doi: 10.7717/peerj-cs.592 (PMC8205302; doi:10.7717/peerj-cs.592)
Supplement: Supplemental Information 1 [file peerj-cs-07-592-s001.zip › code/configuration.py]

#!/usr/bin/env python3

number_samples=25
attribute=3                #rgb component

learning_rate_st=0.04
learning_rate_lt=0.01

Vx_INCR=1.0
Vx_DECR= -0.1
Tx_upper = 255.0
Tx_lower = 2.0
###############################
#unstable_reg_threshold=0.1
#weber_rate_threshold = 0.32
#init_threshold=8
#model_Rx_upper = 2.0
#model_Rx_lower = 1.0
#motion_area_threshold = 0.12
##############################
max_num_image = 5000
weight_upper = 50000
weight_lower = 1

match_threshold=2
using_auto_parameter = True # using automatic parameter
feature_value_threshold = 0.35 #if setting this value by ourself, using_auto_parameter must be false

gray_model = 0	#0: max(r g b); 1: average(r g b); 2:rgb2gray(rgb)
suit_check = 35
using_temporal_info_by_texture=False
textural_feature_stride=2
#debug variable
if_stochastic_update = False
if_update_neighboor = True
using_gpu = False
debug_info = False
