# Supplementary material for: Background subtraction for night videos
Source: PeerJ Comput Sci. 2021 Jun 10;7:e592. doi: 10.7717/peerj-cs.592 (PMC8205302; doi:10.7717/peerj-cs.592)
Supplement: Supplemental Information 1 [file peerj-cs-07-592-s001.zip › code/main.py]

#!/usr/bin/env python3

# import matplotlib.pyplot as plt
import numpy as np

import time
import os
import sys
import cv2
import configuration as config
from algorithms import Model
# import CD.newVersion.utils_func
# import pickle
# # from numba import autojit, jit


def main():
	print(sys.argv)
	print(11)
	file_path = sys.argv[1]
	os.system(file_path)
	binary_path = sys.argv[2]
	os.system(binary_path)
	run(file_path,binary_path)
	#run(file_path,binary_path,0,1750)
	#model.debug_one_pixel_print(0,0)

def read_image_paths(filePath): 
	img_names = [x for x in os.listdir(filePath) if x.split('.')[-1] in 'jpg|png|bmp']

	img_names = sorted(img_names, key = lambda x: int(x.split('.')[-2][2:]))
	img_paths = [os.path.join(filePath, x) for x in img_names]
	return img_paths

def read_one_image(imgPath): #return uint8
	img = cv2.imread(imgPath)
	return img

def read_ROI(filePath):
	path = '/'
	path = path.join(filePath.split('/')[0:-2])

	roi_path = os.path.join(path, 'ROI.bmp')
	image = cv2.imread(roi_path,flags=0)
	mask = np.where(image==255,True,False)
	return mask


def timer(func):
    '''computing running time for debug'''
    def deco(*args, **kwargs):  
        start = time.time()
        res = func(*args, **kwargs)
        stop = time.time()
        print('function (%s) cost %f seconds' %(func.__name__,stop-start))
        return res 
    return deco


@timer
def run(file_path,binary_path,start=0, end=config.max_num_image):
	img_paths = read_image_paths(file_path)
	
	init_image = read_one_image(img_paths[0])
	newdim = list(init_image[...,np.newaxis].shape)
	newdim[-1]=12
	init_images = np.zeros(tuple(newdim))
	for i in range(12):
		init_images[...,i] = read_one_image(img_paths[i])

	model = Model(init_image,init_images,read_ROI(file_path))
	idx = 0
	for path_idx in range(len(img_paths)):
		idx += 1
		if idx < start:
			continue
		image = cv2.imread(img_paths[path_idx])

		if path_idx < len(img_paths)-1:
			image_next = cv2.imread(img_paths[path_idx+1])
		else:
			image_next = cv2.imread(img_paths[path_idx])
		seg = model.ones_iteration(image,image_next,img_paths[path_idx])

		model.save_variables_as_png(binary_path,seg)
		print("processing %s ... ... ..."%(img_paths[path_idx]))

		#video_name = file_path.split('/')[-3]
		#model.save_variables('./debug_save/%s/min_rgb_dist/'%video_name,(model.min_enhanced_feature*255).astype(np.uint8))

		if config.debug_info == True:
			video_name = file_path.split('/')[-3]
			model.save_variables('./debug_save/%s/min_enhanced_feature/'%video_name,(model.min_enhanced_feature*255).astype(np.uint8))
			model.save_variables('./debug_save/%s/texture_feature/'%video_name,(model.texture_feature**2*255).astype(np.uint8))
			model.save_variables('./debug_save/%s/min_effective_feature/'%video_name,(model.min_effective_feature*255).astype(np.uint8))
			model.save_variables('./debug_save/%s/min_weber_rate/'%video_name,(model.min_weber_rate*255).astype(np.uint8))
			model.save_variables('./debug_save/%s/background/'%video_name,model.background_image)
			model.save_variables('./debug_save/%s/model_Tx/'%video_name,model.model_Tx.astype(np.uint8))
			model.save_variables('./debug_save/%s/saturation/'%video_name,(model.saturation*255).astype(np.uint8))
			temp1 = np.where(model.motion_mask,255,0).astype(np.uint8)
			temp2 = np.where(model.segment_mask,255,0).astype(np.uint8)
			model.save_variables('./debug_save/%s/motion_mask/'%video_name,temp1)
			model.save_variables('./debug_save/%s/segment_mask/'%video_name,temp2)
			#max_Dmin = utils_func.batch_max(model.motion_region_st,model.motion_region_lt)
			#model.save_variables('./debug_save/max_Dmin/',max_Dmin)
			model.save_variables('./debug_save/%s/model_Rx/'%video_name,((model.model_Rx-1)*255).astype(np.uint8))
			model.save_variables('./debug_save/%s/model_Vx/'%video_name,(model.model_Vx*255).astype(np.uint8))
			model.save_variables('./debug_save/%s/result/'%video_name,seg)

		if idx > end-1:
			break

if __name__ == '__main__':
	main()
	


		
