# Supplementary material for: Background subtraction for night videos
Source: PeerJ Comput Sci. 2021 Jun 10;7:e592. doi: 10.7717/peerj-cs.592 (PMC8205302; doi:10.7717/peerj-cs.592)
Supplement: Supplemental Information 1 [file peerj-cs-07-592-s001.zip › code/utils_func.py]

#!/usr/bin/env python3

import numpy as np
import random
from numba import vectorize,float64,int64,float32,int32,uint16,boolean
from numba import  jit, cuda
from time import time
import configuration as config

def timer(func):
    def deco(*args, **kwargs):  
        start = time()
        res = func(*args, **kwargs)
        stop = time()
        print('function (%s) cost %f seconds' %(func.__name__,stop-start))
        return res
    return deco

@vectorize([boolean(int32),
		boolean(int64)])
def pixel_updated_probability(t):
	if (random.randint(0,int(t)-1)<1):
		return True
	else:
		return False

@vectorize([int32(int32),
		int64(int64)])		
def random_choose_sample(t):
	return random.randint(0,t-1)

@jit
def device_choose_neighboor(h,w,img_width,img_height,idx):
	if idx==0 and h>0 and w>0:
		return h-1,w-1
	elif idx ==1 and h>0:
		return h-1,w 
	elif idx ==2 and h>0 and w<img_width-1:
		return h-1,w+1
	elif idx ==3 and w>0:
		return h,w-1
	elif idx ==4 and w<img_width-1:
		return h,w+1
	elif idx ==5 and h<img_height-1 and w>0:
		return h+1,w-1
	elif idx ==6 and h<img_height-1:
		return h+1,w 
	elif idx ==7 and h<img_height-1 and w<img_width-1:
		return h+1,w+1
	else:
		return h,w


@jit
def device_compute_one_pixel(last_mask,
								samples,
								weights,
								threshold_Rx,
								texture_feature,
								if_update_sample,
								current_rgb,
								stochastic,
								which_sample,
								light_detection):
	match_motion_reg_times = 0
	match_segment_reg_times = 0
	min_enhanced_feature = 1.0
	min_enhanced_feature_idx=0
	max_enhanced_feature = 0.0
	min_effective_feature = 1.0
	#min_effective_feature_idx=0
	min_correction_weber_rate = 1.0
	min_weber_rate = 1.0
	min_motion_weber_rate = 1.0
	min_weight = config.weight_upper
	second_min_weight = config.weight_upper
	min_weight_idx = 0
	second_min_weight_idx = 0
	max_weight = 0
	min_rgb_dist = 255
#	active_sum_weight = 0
	sum_sample_gray=0
	sum_sample_v = 0
	motion_mask=False
	seg_mask=False
	sum_rgb_dist = 0
	min_dist_bg = 0

	if config.gray_model==0:
		current_gray = float(max(max(current_rgb[0],current_rgb[1]),current_rgb[2]))
	elif config.gray_model==1:
		current_gray = float(current_rgb[0]+current_rgb[1]+current_rgb[2])/3
	else:
		current_gray = float(current_rgb[0])*0.114+float(current_rgb[1])*0.587+float(current_rgb[2])*0.299

	#computing saturation of one
	max_rgb = max(max(current_rgb[0],current_rgb[1]),current_rgb[2])/255.0
	min_rgb = min(min(current_rgb[0],current_rgb[1]),current_rgb[2])/255.0
	C = max_rgb - min_rgb
	V = max_rgb
	L = 0.5*(max_rgb + min_rgb)
	saturation = min(C/max(0.01,(1-abs(2*L-1))),1.0)
	saturation = min(1.0,saturation*(1/max(0.01,min_rgb)))

	for idx in range(config.number_samples):
		
		# type uint8 must be converted to float
		#sample_gray = float(samples[idx,0])*0.2127+float(samples[idx,1])*0.7152+float(samples[idx,2])*0.072
		if config.gray_model==0:
			sample_gray = float(max(max(samples[idx,0],samples[idx,1]),samples[idx,2]))
		elif config.gray_model==1:
			sample_gray = float(samples[idx,0] + samples[idx,1] + samples[idx,2])/3
		else:
			sample_gray = float(samples[idx,0])*0.114+float(samples[idx,1])*0.587+float(samples[idx,2])*0.299
		
		
		sum_sample_gray += sample_gray
		rgb_dist = abs(sample_gray - current_gray)

		weber_rate = min(1.0, rgb_dist/max(30,current_gray))
		enhanced_feature = min(1.0, weber_rate+texture_feature**2)
		
		if light_detection==True:
			effective_feature = min(1.0, weber_rate*saturation+texture_feature**2)
		else:
			effective_feature = enhanced_feature
		
		if rgb_dist<20:
			weights[idx] += 1
			if rgb_dist < 10:
				weights[idx] += 1
		else:
			weights[idx] -= 1
			if rgb_dist > 30:
				weights[idx] -= 1
		
		if config.using_auto_parameter==False:
			if enhanced_feature < config.feature_value_threshold:
				match_motion_reg_times += 1

			if effective_feature < config.feature_value_threshold:
				match_segment_reg_times += 1
		else:
			sample_gray_norm = max(0.2,sample_gray/255.0)
			sample_gray_norm = min(0.76,sample_gray_norm)
			current_gray_norm = max(0.2,current_gray/255.0)
			current_gray_norm = min(0.76,current_gray_norm)
			R = 0.51 - sample_gray_norm/2.0
			R = R + min(0.5,max(0,(rgb_dist-30)*0.005))
			R = max(0.12, R)
			R = min(0.5, R)
			
			if enhanced_feature < R:
				match_motion_reg_times += 1
			if effective_feature <R:
				match_segment_reg_times += 1
		
		if min_rgb_dist >= rgb_dist:
			min_rgb_dist = rgb_dist
		if min_weber_rate >= weber_rate:
			min_weber_rate = weber_rate

		if min_enhanced_feature >= enhanced_feature:
			min_enhanced_feature = enhanced_feature
			#min_enhanced_feature_idx = idx
		if min_effective_feature >= effective_feature:
			min_effective_feature = effective_feature
			min_effective_feature_idx = idx

		if max_enhanced_feature <= enhanced_feature:
			max_enhanced_feature = enhanced_feature

		if max_weight <= weights[idx]:
			max_weight = weights[idx]

		if min_weight >= weights[idx]:
			second_min_weight = min_weight
			second_min_weight_idx = min_weight_idx
			min_weight = weights[idx]
			min_weight_idx = idx
		elif second_min_weight >= weights[idx]:
			second_min_weight = weights[idx]
			second_min_weight_idx = idx

	average_bg = sum_sample_gray//config.number_samples
	if match_segment_reg_times > config.match_threshold:
		seg_mask = False
	else:
		seg_mask = True
		
	if match_motion_reg_times > config.match_threshold:
		motion_mask = False
		if last_mask == False:
			if config.if_stochastic_update==True:
				samples[which_sample,0] = current_rgb[0]
				samples[which_sample,1] = current_rgb[1]
				samples[which_sample,2] = current_rgb[2]
			else:
				samples[min_weight_idx,0] = current_rgb[0]
				samples[min_weight_idx,1] = current_rgb[1]
				samples[min_weight_idx,2] = current_rgb[2]
				weights[min_weight_idx] = weights[second_min_weight_idx]+1	
		else:
			motion_mask = True
			if_update_sample = False
	return seg_mask,motion_mask,average_bg, min_enhanced_feature, min_effective_feature,\
			min_weber_rate,second_min_weight, second_min_weight_idx,saturation

@jit				
def device_update_neighboor(samples,weights, current_rgb, sum_weight, min_weight_idx):
		samples[min_weight_idx,0] = current_rgb[0]
		samples[min_weight_idx,1] = current_rgb[1]
		samples[min_weight_idx,2] = current_rgb[2]
		weights[min_weight_idx] = weights[min_weight_idx]+1

@jit
def compute_one_pixel_without_gpu(segment_mask,
									motion_mask,
									background_image,
									min_enhanced_feature,
									min_weber_rate,
									saturation,
									min_effective_feature,
									min_weight,
									min_weight_idx,
									model_Rx,
									texture_feature,
									if_update_sample,
									if_update_neighboor,
									bg_samples,
									bg_weights,
									ROI,
									current_rgb_values,
									stochastic,
									neighboor_idx,
									which_samples,
									light_detection):
	height = current_rgb_values.shape[0]
	width = current_rgb_values.shape[1]
	for abs_Y in range(height):
		for abs_X in range(width):
			if ROI[abs_Y,abs_X]==False:
				continue
			segment_mask[abs_Y,abs_X],motion_mask[abs_Y,abs_X], background_image[abs_Y,abs_X], min_enhanced_feature[abs_Y,abs_X],min_effective_feature[abs_Y,abs_X],\
				min_weber_rate[abs_Y,abs_X],min_weight[abs_Y,abs_X],min_weight_idx[abs_Y,abs_X],saturation[abs_Y,abs_X] = \
				device_compute_one_pixel(
					segment_mask[abs_Y,abs_X],
					bg_samples[abs_Y,abs_X],
					bg_weights[abs_Y,abs_X],
					model_Rx[abs_Y,abs_X],
					texture_feature[abs_Y,abs_X],
					if_update_sample[abs_Y,abs_X],
					current_rgb_values[abs_Y,abs_X],
					stochastic[abs_Y,abs_X],
					which_samples[abs_Y,abs_X],
					light_detection)
			
			if not config.if_stochastic_update and config.if_update_neighboor == True:
				if if_update_sample[abs_Y,abs_X] and if_update_neighboor[abs_Y,abs_X] ==True: #and if_update_sample[abs_Y,abs_X] 
					n_y,n_x = device_choose_neighboor(abs_Y,abs_X,width,height,neighboor_idx[abs_Y,abs_X])
					device_update_neighboor(
						bg_samples[n_y,n_x],
						bg_weights[abs_Y,abs_X],
						current_rgb_values[abs_Y,abs_X],
						min_weight[n_y,n_x],
						min_weight_idx[n_y,n_x])
			elif config.if_stochastic_update and config.if_update_neighboor == True:
				if if_update_sample[abs_Y,abs_X] and if_update_neighboor[abs_Y,abs_X] ==True: #and if_update_sample[abs_Y,abs_X] 
					n_y,n_x = device_choose_neighboor(abs_Y,abs_X,width,height,neighboor_idx[abs_Y,abs_X])
					device_update_neighboor(
						bg_samples[n_y,n_x],
						bg_weights[n_y,n_x],
						current_rgb_values[abs_Y,abs_X],
						min_weight[n_y,n_x],
						which_samples[n_y,n_x])
			


@cuda.jit
def compute_one_pixel_with_gpu_kernel(segment_mask,
									motion_mask,
									background_image,
									min_enhanced_feature,
									min_weber_rate,
									saturation,
									min_effective_feature,
									max_weight,
									min_weight_idx,
									model_Rx,
									texture_feature,
									if_update_sample,
									if_update_neighboor,
									bg_samples,
									bg_weights,
									current_rgb_values,
									stochastic,
									neighboor_idx,
									which_samples,
									light_detection):
											
	height = current_rgb_values.shape[0]
	width = current_rgb_values.shape[1]

	abs_X,abs_Y = cuda.grid(2)  #absolute position 
	n_y = 0
	n_x = 0
	if abs_X < width and abs_Y < height:

		segment_mask[abs_Y,abs_X],motion_mask[abs_Y,abs_X], background_image[abs_Y,abs_X], min_enhanced_feature[abs_Y,abs_X],min_effective_feature[abs_Y,abs_X],\
		min_weber_rate[abs_Y,abs_X],max_weight[abs_Y,abs_X],min_weight_idx[abs_Y,abs_X],saturation[abs_Y,abs_X] = \
			device_compute_one_pixel(
				segment_mask[abs_Y,abs_X],
				bg_samples[abs_Y,abs_X],
				bg_weights[abs_Y,abs_X],
				model_Rx[abs_Y,abs_X],
				texture_feature[abs_Y,abs_X],
				if_update_sample[abs_Y,abs_X],
				current_rgb_values[abs_Y,abs_X],
				stochastic[abs_Y,abs_X],
				which_samples[abs_Y,abs_X],
				light_detection)
			
		if not config.if_stochastic_update and config.if_update_neighboor == True:
			if if_update_sample[abs_Y,abs_X] and if_update_neighboor[abs_Y,abs_X] ==True: #and if_update_sample[abs_Y,abs_X] 
				n_y,n_x = device_choose_neighboor(abs_Y,abs_X,width,height,neighboor_idx[abs_Y,abs_X])
				device_update_neighboor(
					bg_samples[n_y,n_x],
					bg_weights[abs_Y,abs_X],
					current_rgb_values[abs_Y,abs_X],
					max_weight[n_y,n_x],
					min_weight_idx[n_y,n_x])
		elif config.if_stochastic_update and config.if_update_neighboor == True:
			if if_update_sample[abs_Y,abs_X] and if_update_neighboor[abs_Y,abs_X] ==True: #and if_update_sample[abs_Y,abs_X] 
				n_y,n_x = device_choose_neighboor(abs_Y,abs_X,width,height,neighboor_idx[abs_Y,abs_X])
				device_update_neighboor(
					bg_samples[n_y,n_x],
					bg_weights[n_y,n_x],
					current_rgb_values[abs_Y,abs_X],
					max_weight[n_y,n_x],
					which_samples[n_y,n_x])


@jit
def computing_texture(current,pre_image,next_image,bg_image):
        current = current.astype(float)
        pre_image = pre_image.astype(float)
        next_image = next_image.astype(float)
        bg_image = bg_image.astype(float)
        stride=config.textural_feature_stride
        height = current.shape[0]
        width = current.shape[1]
        camouflage_threshold = 75
        ampulitude = np.zeros((height,width))
        ampulitude_bg = np.zeros((height,width))
        for h in range(stride,height-stride):
            for w in range(stride,width-stride):
                if current[h,w]<camouflage_threshold:
                    if abs(current[h,w]-pre_image[h,w]) > abs(current[h,w]-next_image[h,w]):
                        central=pre_image[h,w]
                    else:
                        central=next_image[h,w]
                else:
                    central=current[h,w]
                central_bg = bg_image[h,w]
                for i in range(-stride,stride):
                    #for j in range(-stride,stride):
                    #    ampulitude[h,w] +=  abs(central-current[h+j,w+i])*(camouflage_threshold/max(central,camouflage_threshold))
                    
                    horizontal = abs(central-current[h-stride,w+i])+\
                                    abs(central-current[h+stride,w+i])
                    vertical = abs(central-current[h+i,w-stride])+\
                                   abs(central-current[h+i,w+stride])
                    horizontal_bg = abs(central_bg-bg_image[h-stride,w+i])+\
                                    abs(central_bg-bg_image[h+stride,w+i])
                    vertical_bg = abs(central_bg-bg_image[h+i,w-stride])+\
                                   abs(central_bg-bg_image[h+i,w+stride])                                   


                    ampulitude[h,w] += (horizontal+vertical)*(100/max(central,camouflage_threshold))
                    ampulitude_bg[h,w] += (horizontal_bg+vertical_bg)*(100/max(central_bg,camouflage_threshold))
                    
                ampulitude[h,w] /= 255
                ampulitude_bg[h,w] /= 255
                #ampulitude[h,w] = min(stride*120,ampulitude[h,w])/(stride*120)
        return ampulitude, ampulitude_bg


@jit
def texture_subtraction(cur_feature,bg_feature):
        height=bg_feature.shape[0]
        width=bg_feature.shape[1]
        feature = np.zeros((height,width))
        stride=1
        for h in range(stride,height-stride):
            for w in range(stride,width-stride):
                min_dist=1.0
                for x in range(-stride,stride+1):
                    for y in range(-stride,stride+1):
                        temp = max(0.0,cur_feature[h,w]-bg_feature[h+y,w+x])
                        if min_dist>=temp:
                            min_dist = temp
                feature[h,w] = min_dist

        return feature
